# Supplementary material for: Definition, Epidemiology and Pathophysiology of Lymphoedema
Source: Cells. 2025 Dec 9;14(24):1955. doi: 10.3390/cells14241955 (PMC12731005; doi:10.3390/cells14241955)
Supplement: Supplementary file 1 [file cells-14-01955-s001.zip]

Archive with 1 entries (1 files):
- cells-3972577-supplementary.pdf
